# Supplementary material for: Inferring the mammal tree: Species-level sets of phylogenies for questions in ecology, evolution, and conservation
Source: PLoS Biol. 2019 Dec 4;17(12):e3000494. doi: 10.1371/journal.pbio.3000494 (PMC6892540; doi:10.1371/journal.pbio.3000494)
Supplement: S1 Data — Three multitab Excel files, including the per-gene sampling in the final supermatrix, initial gene lengths, NCBI accession numbers, and the authors of each sequence. Dryad data: https://doi.org/10.5061/dryad.tb03d03. NCBI, National Center for Biotechnology Information. (ZIP) [file pbio.3000494.s021.zip]

Archive with 1 entries (1 files):
- S1_Data.zip
