# Supplementary material for: Inferring the mammal tree: Species-level sets of phylogenies for questions in ecology, evolution, and conservation
Source: PLoS Biol. 2019 Dec 4;17(12):e3000494. doi: 10.1371/journal.pbio.3000494 (PMC6892540; doi:10.1371/journal.pbio.3000494)
Supplement: S5 Data — Time-scaled MCC trees for each of the three backbone dating analyses in nexus format, as well as the run files and details of taxon sampling and node constraints. Dryad data: https://doi.org/10.5061/dryad.tb03d03. MCC, maximum clade credibility. (ZIP) [file pbio.3000494.s025.zip]

Archive with 1 entries (1 files):
- S5_Data.zip
